# Supplementary material for: Different paths, same destination, yet diverse effects: Antecedent configurations and performance implications of digital transformation in pharmaceutical manufacturing enterprises——Evidence from Chinese listed companies
Source: PLoS One. 2025 May 29;20(5):e0323130. doi: 10.1371/journal.pone.0323130 (PMC12122032; doi:10.1371/journal.pone.0323130)
Supplement: S1 Data — (XLSX) [file pone.0323130.s001.xlsx]

## Sheet: Sheet1
Code of pharmaceutical manufacturing enterprises	Digital transformation (DT)	Technical Innovation Level (RD)	Technology Integration Capability (RDP)	Firm Size (SIZE)	Managers' Risk Preference (MRP)	Digital Financial Inclusion(DFI)	Government Support Intensity (GST)	Enterprise age (Age)	Enterprise size (Size)	Leverage Ratio (Lev )	Liquidity Ratio (Liq )	Asset Turnover (ATO )	Shareholding Concentration ( First)	Board Size (Board)	Return on Assets (ROA)
153	3.21888	2.79	3.51	22.0142	0.0347113	5.70097	0.214089	3.21888	22.0626	59.1833	0.444084	0.917549	11.4827	2.19722	0.033773
423	4.85203	4.51	8.38	23.1166	0.141031	5.51574	0.0101405	3.3673	23.1767	14.0407	0.741443	0.331009	23.1417	2.07944	0.061689
513	5.17615	9.41	10.89	23.7481	0.0373448	5.70258	0.13585	3.4012	23.8311	36.0313	0.655871	0.539241	33.3746	2.3979	0.078647
518	1.94591	8.05	5.56	20.5293	0.0238199	5.7092	0.0454806	3.4012	20.4993	19.0834	0.776218	0.43908	14.0001	1.79176	-0.072189
538	5.7301	0.55	10.21	24.7346	0.203358	5.64755	0.0259429	3.3673	24.6801	26.5026	0.870177	0.695582	25.0375	2.19722	0.05327
566	4.2485	10.86	8.2	23.0534	0.210451	5.64125	0.0136779	3.4012	22.847	71.4827	0.420217	0.246219	22.8918	2.19722	0.000323
590	4.33073	3.49	4.78	20.6092	0.0155929	5.50335	0.0666081	3.3673	20.6906	29.4996	0.572298	0.310774	29.4118	1.94591	0.015575
623	4.39445	4.3	6.1	24.0321	0.0657254	5.51179	0.0145813	3.3673	24.0929	13.8597	0.217627	0.079256	28.1228	2.19722	0.05777
650	4.09434	0.99	4.11	22.5646	0.0781104	5.67329	0.0769283	3.2581	22.6559	14.2011	0.587105	0.71451	23.2367	2.07944	0.093238
661	2.56495	7.95	10.89	23.5473	0.0166597	5.57109	0.0421161	3.3673	23.8375	23.4456	0.623599	0.477297	18.7974	2.19722	0.161941
739	4.17439	4.51	9.08	22.7375	0.0155062	5.72793	0.0483041	3.21888	22.9385	44.7798	0.630983	0.975914	28.081	1.94591	0.082317
766	2.83321	5.21	16.98	22.3281	0.384612	5.45969	0.0512017	3.3673	22.2582	49.5924	0.248165	0.326557	23.9075	2.19722	0.00623
790	3.4012	3.54	22.77	20.8543	0.0485777	5.67744	0.072112	3.52636	20.9912	25.063	0.701326	0.723117	17.807	2.19722	0.02019
813	3.29584	5.82	19.43	22.5795	0.18805	5.74287	0.0749401	3.29584	22.4773	5.33145	0.616602	0.127116	19.9985	2.19722	-0.027037
908	3.52636	24.48	19.5	21.7128	0.00753629	5.77078	0.057647	3.17805	21.3068	81.7145	0.378011	0.452594	14.787	1.94591	-0.068702
915	3.3673	6.65	7.89	22.0302	0.0400911	5.67654	0.0437572	3.3673	22.0933	13.6206	0.612682	0.515101	21.9963	2.19722	0.212747
919	3.2581	1.75	2.33	22.1781	0.00508482	5.74906	0.0615873	3.17805	22.2156	20.5298	0.514615	0.631512	45.227	2.07944	0.025062
931	4.56435	3.88	16.96	21.9631	0.0173605	5.74287	0.0749401	3.13549	22.0308	50.9501	0.428151	0.529003	27.7793	2.19722	-0.008526
952	3.73767	5.63	15.05	21.4061	0.00367781	5.5336	0.101599	3.3673	21.4406	29.191	0.346018	0.383413	25.4628	2.19722	0.019326
989	5.14166	3.19	6.9	22.3469	0.106404	5.74287	0.0749401	3.13549	22.3844	24.5995	0.524622	0.718665	30.2993	2.19722	0.067942
999	5.61313	4.26	2.87	23.8148	0.00980223	5.76595	0.0872699	3.13549	23.9141	35.3599	0.513346	0.630245	63.5989	2.30259	0.092063
2001	3.95124	5.29	19.43	24.1539	0.0283272	5.68088	0.0565143	3.13549	24.2698	36.978	0.429888	0.426551	48.5536	2.3979	0.095074
2007	2.83321	4.35	22.83	23.0297	0.297451	5.55801	0.0519847	3.4012	23.1688	21.4366	0.593796	0.384511	17.8981	1.94591	0.084635
2019	4.45435	11.09	17.78	23.1775	0.00597616	5.81257	0.0689434	3.09104	23.2218	27.8712	0.294735	0.362432	40.2337	2.07944	0.010137
2020	4.15888	7.96	14.45	22.4578	0.233045	5.68088	0.0565143	3.04452	22.582	24.5927	0.503404	0.519997	19.7496	2.19722	0.090705
2022	1.94591	4.17	15	22.5112	0.007135	5.77078	0.057647	3.17805	22.6628	26.2242	0.690954	0.697938	18.6401	1.94591	0.196453
2030	4.89035	4.44	33.15	22.6254	0.136385	5.73766	0.130098	3.04452	23.0589	25.8936	0.579017	0.74148	16.6299	2.19722	0.367794
2038	3.04452	27.39	42.14	22.4087	0.035332	5.74287	0.0749401	3.09104	22.4743	7.53818	0.398879	0.210888	22.6268	1.79176	0.038861
2099	3.04452	5.34	14.38	22.6944	0.00418959	5.67059	0.0436987	2.89037	22.8052	23.7698	0.428547	0.309831	32.3703	2.07944	0.010256
2166	4.04305	3.07	10.98	21.8746	0.0013837	5.55861	0.0247904	3.09104	21.9047	41.6756	0.545073	0.323177	18.7397	1.94591	0.042264
2252	4.65396	4.7	5.91	23.9617	0.0104032	5.77078	0.057647	3.52636	24.0278	4.89201	0.252317	0.157425	26.2012	2.19722	0.061495
2262	4.84419	7.93	13.48	22.2811	0.193293	5.6393	0.0444765	3.13549	22.4632	13.9271	0.709681	0.690808	35.1459	2.07944	0.135826
2275	4.44265	9.85	10.5	22.0797	0.0923897	5.55861	0.0247904	3.04452	22.1332	30.6663	0.599173	0.425117	61.4282	2.07944	0.08311
2294	4.12713	28.21	18.5	22.6575	0.0639458	5.76595	0.0872699	2.70805	22.9472	12.9625	0.476405	0.330856	56.9851	2.19722	0.065014
2317	4.72739	9.49	28.79	22.2869	0.0893121	5.67935	0.0492152	3.04452	22.3129	27.8222	0.544993	0.495533	11.3745	2.19722	0.054603
2332	3.4012	5.19	12.25	22.6458	0.0181474	5.67059	0.0436987	3.09104	22.6288	26.4504	0.528558	0.645101	21.5549	2.19722	0.110918
2349	4.07754	4.28	18.9	21.8726	0.0431397	5.68058	0.064192	2.70805	21.8858	19.6536	0.498755	0.424586	34.2927	1.94591	0.069796
2390	4.89035	0.18	0.12	22.9915	0.0229311	5.63121	0.064625	3.29584	22.988	29.0814	0.579144	0.672147	17.7582	1.94591	0.027409
2393	4.11087	6.72	21.38	22.3371	0.28986	5.62311	0.061448	3.04452	22.3702	15.0344	0.453951	0.210355	51.3609	2.19722	0.017692
2399	3.98898	3.08	14.92	23.6691	0.0761151	5.76595	0.0872699	3.17805	23.6734	39.6943	0.563615	0.333113	32.3064	1.94591	0.034337
2412	3.78419	4.27	13.83	21.3591	0.00181034	5.46994	0.0817225	3.17805	21.4706	17.477	0.253595	0.422414	42.1316	1.94591	0.073164
2422	4.34381	9.21	16.27	24.1885	0.00829873	5.67744	0.072112	2.99573	24.1745	55.2014	0.444162	0.547795	26.5976	2.19722	0.050045
2424	4.57471	1.69	5.25	22.6739	0.00434187	5.46909	0.0831659	3.13549	22.591	40.1104	0.541141	0.480651	27.4231	2.19722	0.019722
2435	4.46591	2	7.07	22.6897	0.112837	5.73592	0.0939117	3.13549	22.6931	35.7472	0.557536	0.609489	38.0804	2.19722	0.005607
2437	3.4012	4.39	1.09	22.231	0.00112514	5.74287	0.0749401	3.09104	22.2698	57.8519	0.46866	0.669907	32.1296	2.19722	-0.071061
2550	3.55535	4.6	14.22	21.6201	0.0955566	5.71874	0.0354632	2.94444	21.6429	15.5572	0.625874	0.747464	19.9564	2.19722	0.114012
2562	2.83321	3.64	11.98	22.4019	0.00136791	5.70539	0.0567968	3.04452	22.4463	46.526	0.371269	0.487906	24.2169	2.19722	0.053608
2603	5.0689	8.39	14.75	23.1649	0.0197727	5.6004	0.0241717	3.04452	23.2809	29.6995	0.434111	0.783953	31.5302	2.19722	0.144271
2644	3.97029	2.3	10.84	21.5934	0.0208526	5.60868	0.0307914	3.09104	21.5786	30.8063	0.439877	0.347623	61.6292	1.94591	0.040953
2653	4.09434	21.28	19.3	22.332	0.105818	5.45015	0.015621	2.83321	22.3338	41.6576	0.309361	0.554077	37.1093	1.94591	0.064778
2675	3.93183	3.68	11.05	22.7238	0.029359	5.6123	0.0489921	3.17805	22.7588	34.3837	0.378744	0.51096	15.5679	1.60944	0.043148
2688	3.13549	4.38	11.89	21.9402	0.000749322	5.5974	0.0208501	3.46574	22.1256	33.6578	0.40594	0.51125	30.9779	2.19722	0.026199
2693	3.82864	23.14	21.85	20.6264	0.129591	5.64125	0.0136779	3.09104	20.5661	33.6789	0.193609	0.374807	33.8632	1.79176	-0.009326
2728	3.58352	6.57	16.37	21.5369	0.11358	5.59716	0.0633812	2.99573	21.449	38.9366	0.34457	0.366935	28.0179	1.79176	0.070005
2737	4.12713	3.28	9.96	22.3551	0.0300346	5.56353	0.0373799	2.83321	22.4523	30.1689	0.602095	0.791613	45.411	2.19722	0.12937
2750	4.06044	8.15	13.3	20.551	0.342035	5.64755	0.0259429	3.2581	20.5337	18.0091	0.63191	0.849191	41.3043	2.19722	-0.098405
2755	3.97029	10.79	27.15	22.0604	0.0277051	5.74906	0.0615873	2.70805	22.0383	13.3497	0.66772	0.83406	34.2043	2.07944	-0.077966
2793	3.52636	7.6	7.28	22.7673	0.0127734	5.77078	0.057647	3.17805	22.9742	50.1329	0.67058	0.682115	35.4476	2.19722	-0.155157
2817	4.51086	2.93	10.3	20.6353	0.110542	5.57404	0.0861106	3.2581	20.7757	23.1391	0.606985	0.360489	38.0486	1.79176	0.058758
2864	3.2581	1.94	8.13	20.8739	0.0152935	5.67795	0.0321325	3.21888	21.0086	39.3157	0.719038	0.667194	42.888	2.19722	0.053422
2868	2.77259	6.46	10.21	20.6954	0.0251141	5.57539	0.0355563	2.94444	20.9531	42.6237	0.181162	0.288769	30.4289	2.19722	-0.09898
2873	4.20469	3.79	13.66	21.1524	0.198874	5.63121	0.064625	3.29584	21.1449	41.5883	0.384951	0.636203	36.9261	2.19722	0.062967
2907	4.63473	5.91	16.78	21.2664	0.0436934	5.5857	0.0395599	3.2581	21.2951	28.539	0.504717	0.477645	46.8271	2.19722	0.052715
2923	5.1985	8.18	16.57	21.1379	0.029404	5.70258	0.13585	3.13549	21.3701	41.7548	0.423233	0.623182	29.8428	1.94591	0.068002
2932	5.28827	7.29	31.63	21.0786	0.146077	5.71701	0.124091	2.63906	21.9521	16.5935	0.877963	0.82814	27.0224	1.94591	0.476607
2940	3.7612	3.4	9.12	21.3863	0.000790687	5.68088	0.0565143	3.04452	21.4574	29.2114	0.660381	0.662503	35.4363	1.94591	0.050841
300006	3.29584	4.66	8.62	21.87	0.116959	5.5857	0.0395599	3.13549	21.7972	24.4176	0.590068	0.418626	23.4325	2.07944	-0.024971
300009	3.55535	12.49	22.57	21.9774	0.189664	5.70097	0.214089	3.09104	22.0232	20.8641	0.523733	0.591091	26.5235	2.48491	0.173364
300016	4.06044	7.25	12.94	21.7697	0.000330219	5.74287	0.0749401	3.4012	21.789	28.1866	0.449925	0.290712	21.8254	2.19722	-0.001641
300026	5.47227	3.93	15.72	23.0437	0.0248712	5.62311	0.061448	3.09104	23.1749	31.4881	0.586378	0.660836	22.2358	2.3979	0.049163
300039	4.85981	6.51	28.66	21.7801	0.126104	5.77078	0.057647	3.09104	21.934	9.26466	0.671794	0.327961	16.064	2.19722	0.044628
300086	4.59512	2.11	29.97	21.684	0.097616	5.64125	0.0136779	2.70805	21.6229	36.8125	0.292787	0.340236	29.488	1.94591	-0.0865
300110	4.44265	3.42	12.44	21.9516	0.00467996	5.66375	0.0373659	3.04452	22.4534	56.6886	0.550881	0.276672	20	2.19722	0.035126
300111	3.3673	3.95	19.66	20.1514	0.00077108	5.68088	0.0565143	2.83321	20.2638	35.0488	0.789346	0.470669	18.1478	1.94591	0.007392
300119	4.68213	7.73	15.93	22.084	0.121411	5.62311	0.061448	3.04452	22.4621	24.0237	0.538008	0.3527	35.7589	2.19722	0.061211
300122	2.70805	3.16	12.25	23.4456	0.0119434	5.5857	0.0395599	3.29584	24.126	41.2353	0.823826	1.02014	50.1143	2.19722	0.198375
300142	4.2485	10.75	11.07	22.989	0.0619985	5.64755	0.0259429	3.04452	23.3388	26.8779	0.561666	0.25324	4.7103	2.30259	0.06121
300147	4.84419	4.67	18.85	23.0034	0.0516692	5.73766	0.130098	3.58352	23.1552	66.9808	0.271164	0.261021	25.2208	1.94591	-0.054306
300158	4.55388	3.77	7	22.7518	0.00734761	5.51241	0.0141579	3.29584	23.0352	20.2011	0.834558	0.504662	36.3592	1.94591	-0.008701
300181	4.70953	2.79	11.15	21.6274	0.211502	5.68878	0.0579552	3.09104	21.7343	27.8445	0.342609	0.530245	21.3416	2.19722	0.078459
300194	3.85015	5.06	12.81	22.5105	0.0338477	5.5857	0.0395599	2.89037	22.4649	32.2547	0.365409	0.429889	23.9973	2.19722	0.034165
300199	3.43399	17.22	25.61	22.1146	0.00491341	5.76595	0.0872699	2.94444	22.0859	57.8134	0.295688	0.188402	16.7523	2.19722	-0.103164
300204	3.04452	58.85	35.81	21.3418	0.487479	5.74287	0.0749401	2.99573	21.3259	15.1203	0.37682	0.319812	37.2142	1.94591	-0.118017
300233	2.83321	8.92	15.53	22.3327	0.021225	5.59836	0.0327303	2.89037	22.3863	34.7996	0.405537	0.59495	20.2762	2.19722	0.049068
300239	4.56435	3.37	10.67	21.0725	0.00126945	5.55234	0.0286413	3.21888	21.471	24.0778	0.422581	0.289818	21.1776	1.94591	0.050013
300254	4.04305	7.49	16.98	21.3113	0.0456349	5.50523	0.0172301	2.83321	21.1464	51.233	0.246194	0.609359	6.9186	1.94591	-0.06185
300255	2.94444	7.18	17.31	22.2433	0.00397487	5.6004	0.0241717	3.09104	22.37	40.8052	0.65676	0.571895	35.6852	1.79176	0.001683
300267	3.97029	2.02	9.57	22.6022	0.01487	5.68906	0.0504051	2.94444	22.4156	10.2776	0.358316	0.411508	41.3833	2.19722	0.0063
300289	3.63759	8.16	17.47	21.211	0.0414896	5.74287	0.0749401	3.21888	21.577	15.7682	0.544672	0.240187	46.347	1.94591	-0.018043
300294	4.83628	5.02	12.61	22.3639	0.0339631	5.52905	0.114123	3.3673	22.7543	9.20127	0.740761	0.347757	28.8567	2.19722	0.055456
300357	4.49981	12.36	18.25	21.1962	0.199964	5.68878	0.0579552	2.99573	21.3818	7.00617	0.694378	0.418068	38.858	1.79176	0.15275
300363	4.62497	7.62	22.73	22.2267	0.0749405	5.5857	0.0395599	2.83321	22.6046	36.2075	0.489319	0.473199	14.5081	2.19722	0.190891
300381	4.11087	6.41	13.2	22.2649	0.00188972	5.70258	0.13585	3.43399	22.2229	31.9631	0.435708	0.422363	30.9687	1.94591	0.011828
300406	2.83321	9.32	28.34	22.1004	0.00129805	5.74287	0.0749401	3.04452	22.1865	32.5565	0.403022	0.370253	14.8067	2.19722	0.085521
300434	4.67283	3.58	14.14	21.6372	0.288522	5.67744	0.072112	2.89037	21.7414	21.8963	0.342031	0.380584	25.1103	2.3979	0.069625
300439	4.44265	5.89	12.81	21.9032	0.0225157	5.70755	0.0745241	2.94444	22.0023	33.4647	0.559375	0.626611	33.4328	1.60944	0.057261
300452	1.60944	3.41	19.67	20.6189	0.212168	5.54344	0.0383103	3.04452	20.6851	26.6643	0.574312	0.640679	26.8779	2.19722	0.11091
300463	3.4012	6.34	29.2	22.5741	0.0218131	5.67744	0.072112	3.3322	22.6053	30.839	0.587042	0.606169	12.2311	2.19722	0.085936
300482	5.33754	11.36	24.13	22.1833	0.0674182	5.73766	0.130098	3.4012	22.3034	27.8377	0.532456	0.692167	22.9845	1.94591	0.188859
300485	3.13549	8.84	17.07	21.8189	0.169735	5.74287	0.0749401	3.13549	21.9475	3.48489	0.449839	0.30891	49.5081	2.07944	0.056779
300497	2.77259	5.19	16.85	22.1209	0.0414928	5.57953	0.0514374	2.99573	22.2662	37.7725	0.494081	0.305556	20.8754	2.19722	-0.032447
300501	2.83321	3.4	14.94	21.0636	0.00782647	5.77078	0.057647	2.83321	21.5404	29.9706	0.495594	0.378462	29.9515	1.94591	0.047651
300519	3.66356	4.24	16.2	20.6076	0.120941	5.68088	0.0565143	3.17805	20.6533	9.2435	0.842892	0.344139	38.25	2.19722	0.11362
300534	3.04452	2.34	9.73	20.5802	0.136959	5.60868	0.0307914	2.99573	20.5298	11.0715	0.374603	0.349257	29.9281	2.19722	0.033191
300558	3.17805	39.69	34.79	22.3776	0.0595719	5.81257	0.0689434	2.94444	22.5593	25.2836	0.263725	0.358109	19.2745	2.3979	0.015773
300573	2.30259	12.13	10.98	20.6884	0.0107718	5.62036	0.0306641	3.09104	21.2461	20.2954	0.583588	0.609372	30.5778	2.19722	0.118727
300583	3.49651	4.93	15.49	21.7675	0.00406099	5.49136	0.0100518	2.48491	21.8117	41.6773	0.363773	0.404964	37.1112	1.94591	0.014182
300584	2.83321	7.24	11.26	20.6251	0.0261376	5.74906	0.0615873	2.94444	20.9872	27.1527	0.231915	0.444172	42.0761	2.07944	0.024827
300601	3.43399	12.09	20.8	22.9834	0.224862	5.76595	0.0872699	3.4012	23.3729	35.2128	0.518814	0.258117	26.6162	2.07944	-0.009626
300630	4.44265	23.82	37.97	21.8404	0.00875731	5.64125	0.0136779	3.4012	22.2628	45.4821	0.434347	0.323628	33.8878	1.94591	0.070585
300639	4.89035	6.07	21.8	21.773	0.327613	5.58696	0.0200116	2.94444	22.1658	17.8753	0.603223	0.631713	29.2167	2.19722	0.267623
300642	2.56495	12.56	19.88	21.0394	0.184922	5.77078	0.057647	2.94444	21.128	6.84438	0.598501	0.436729	19.9834	1.94591	0.074336
300683	3.17805	16.43	50.44	21.5056	0.118177	5.71701	0.124091	3.4012	21.7156	13.1401	0.586659	0.227871	32.7589	2.19722	-0.002918
300685	4.66344	15.8	32.62	20.9802	0.235793	5.75026	0.0525861	2.63906	21.1419	9.88565	0.786917	0.603359	21.9748	2.19722	0.160087
300702	3.61092	6.92	16.76	22.3104	0.00785548	5.67059	0.0436987	2.94444	22.4812	36.0547	0.488261	0.438749	35.068	1.94591	-0.018541
300705	4.26268	8.35	30.16	20.8461	0.00354642	5.68906	0.0504051	3.04452	21.2802	37.0093	0.584604	0.932633	35.754	1.94591	0.117278
300723	4.29046	8.08	21.49	21.4865	0.00606016	5.73766	0.130098	2.99573	22.0328	45.5141	0.422091	0.593674	42.4949	1.60944	0.06395
300832	2.3979	6.86	17.5	22.392	0.45776	5.76595	0.0872699	3.29584	22.5374	8.53245	0.732971	0.414866	26.8448	1.94591	0.189309
300841	2.99573	5.61	12.99	21.4877	0.0838114	5.67744	0.072112	2.89037	21.8279	11.5221	0.643658	0.428241	16.406	1.94591	0.161158
300871	3.63759	3.65	15.06	21.2842	0.13733	5.71701	0.124091	2.99573	21.7318	40.9536	0.58318	0.363362	49.805	1.60944	0.013475
300878	2.63906	3.28	17.02	21.2111	0.00359179	5.64995	0.0799079	3.09104	21.2499	16.7886	0.513838	0.373797	60.8179	1.94591	0.023577
300942	3.58352	15.66	27.94	20.2969	0.00825108	5.76595	0.0872699	2.70805	20.8652	17.8687	0.778853	0.518463	37.6693	2.19722	0.064457
430047	3.3322	58.27	36.81	19.6945	0.547641	5.77078	0.057647	2.89037	19.6752	20.1861	0.6429	0.162168	14.2145	2.19722	-0.186879
600062	4.64439	4.83	4.8	23.2423	0.0720509	5.74287	0.0749401	3.21888	23.3389	23.3949	0.550055	0.666239	59.9859	2.3979	0.083918
600079	4.51086	4.6	11.18	24.2021	0.053841	5.71701	0.124091	3.3673	24.2901	55.7931	0.512608	0.580384	29.7064	2.19722	0.085259
600085	4.38203	2.01	2.66	23.8069	0.000304069	5.74287	0.0749401	3.21888	23.9451	33.5037	0.724833	0.582427	52.448	2.30259	0.081325
600161	3.63759	6.92	6.49	22.7436	0.0257599	5.74287	0.0749401	3.17805	23.1723	11.3216	0.65175	0.355181	45.6414	2.07944	0.093104
600195	3.4012	4.58	16.38	22.6351	0.0528737	5.74287	0.0749401	3.17805	22.7297	21.0143	0.381886	0.712902	49.6346	1.94591	0.069357
600196	3.68888	13.21	7	25.1503	0.023554	5.77078	0.057647	3.3322	25.259	48.1471	0.326116	0.418089	36.6029	2.3979	0.036836
600200	4.45435	1.43	7.87	22.0326	0.0562772	5.73592	0.0939117	3.3322	22.0472	50.0596	0.714231	0.472403	17.2372	2.07944	-0.020009
600201	4.91265	13.09	18.63	22.5604	0.125072	5.5974	0.0208501	3.3673	22.6109	15.8041	0.41803	0.268979	10.8599	1.79176	0.031324
600211	3.8712	0.7	9.66	21.8031	0.0161648	5.59378	0.0245463	3.13549	22.059	30.4428	0.573785	0.562393	32.2796	2.19722	0.091544
600216	4.29046	7.45	18.95	23.0747	0.0356	5.68088	0.0565143	3.21888	23.2515	26.7312	0.481554	0.728464	21.5715	2.3979	0.029166
600222	4.00733	4.5	17.31	21.9439	0.211588	5.70534	0.0548529	3.17805	22.054	53.0195	0.513696	0.424052	23.0779	2.07944	-0.021031
600227	4.72739	4.75	12.2	22.2613	0.0422381	5.63121	0.064625	3.17805	22.2498	31.1183	0.332406	0.473987	26.4441	2.19722	-0.080466
600252	4.64439	2.67	9.49	23.2061	0.101336	5.48888	0.0241058	3.3673	23.1989	26.9133	0.585315	0.265931	27.7285	1.94591	0.001054
600267	4.99043	4.04	7.34	23.7611	0.0107933	5.67059	0.0436987	3.17805	23.6872	62.0862	0.328476	0.626422	26.8207	2.19722	0.02617
600276	4.06044	17.99	16.33	24.2709	0.162052	5.63758	0.0339982	3.21888	24.3936	9.40863	0.768797	0.659741	24.0491	2.19722	0.090074
600285	4.56435	3.64	13.82	21.9639	0.0718215	5.53709	0.0758208	3.13549	22.0564	39.7173	0.561874	0.71011	21.4559	2.19722	0.107111
600329	3.29584	1.92	14.57	22.8375	0.00360478	5.62311	0.061448	3.4012	22.9279	28.1596	0.708606	0.761826	42.8112	2.30259	0.085976
600332	5.11199	1	2.21	24.8136	0.00557847	5.73766	0.130098	3.21888	24.9147	52.6199	0.798735	1.04381	45.043	2.3979	0.056966
600351	4.7185	6.73	3	22.1131	0.0205133	5.74287	0.0749401	3.13549	22.1285	27.304	0.440821	0.677994	12.2468	2.19722	0.025321
600380	5.24175	9.32	12.49	24.0611	0.0572118	5.76595	0.0872699	3.4012	24.1606	35.1219	0.622602	0.511308	46.9487	2.19722	0.081001
600420	5.22036	3.84	8.72	23.6275	0.00424174	5.77078	0.057647	3.09104	23.6714	45.622	0.570869	0.731252	23.3224	2.07944	0.044191
600422	5.22036	1.71	4	22.8179	0.0671352	5.64755	0.0259429	3.29584	22.9085	44.4466	0.694963	0.928102	30.9828	2.19722	0.040867
600436	5.17615	1.5	5.98	23.0462	0.0456675	5.61738	0.0168842	3.13549	23.2486	18.8757	0.850991	0.641964	56.9224	2.19722	0.172761
600479	4.7185	2.71	8.29	22.1652	0.156845	5.5632	0.177893	3.3673	22.1245	33.5032	0.718494	0.902371	28.5255	2.19722	0.084004
600488	4.77912	6.14	17.94	22.5439	0.0610248	5.62311	0.061448	3.13549	22.5709	39.8447	0.2967	0.590805	50.3959	2.19722	0.002772
600513	4.67283	4.23	11.83	21.4407	0.00111257	5.66939	0.036974	3.09104	21.5797	45.6035	0.510596	0.698921	37.7507	2.19722	0.061306
600521	5.0626	10.61	18.98	23.2875	0.000687308	5.67059	0.0436987	3.04452	23.462	56.1917	0.440429	0.429501	24.5146	2.19722	0.064788
600535	6.13773	4.42	13.95	23.5262	0.00866504	5.62311	0.061448	3.17805	23.5291	19.5135	0.559156	0.480726	45.1839	2.19722	-0.02074
600557	5.6058	13.04	6.15	22.5346	0.000735473	5.63758	0.0339982	3.2581	22.518	25.6779	0.477602	0.606274	29.7148	1.94591	0.065028
600572	4.91998	3.13	9.1	22.951	0.00375609	5.81257	0.0689434	3.3673	23.1021	31.5081	0.473574	0.569907	20.8471	2.30259	0.042094
600594	4.96284	4.28	1.07	22.377	0.000883914	5.63121	0.064625	3.09104	22.3462	29.7075	0.339378	0.660355	23.4185	2.07944	-0.090083
600613	4.34381	2.35	14.99	21.854	0.0293669	5.77078	0.057647	3.4012	21.8703	24.0223	0.459152	0.731361	24.585	2.19722	0.014199
600624	4.85203	5.51	23.08	21.461	0.0717171	5.77078	0.057647	3.46574	21.3736	47.8468	0.584666	0.54343	18.7434	2.19722	0.000354
600664	5.03044	1.15	1.52	23.1954	0.00792415	5.56353	0.0373799	3.43399	23.276	65.5791	0.680011	0.996852	46.587	2.19722	0.038039
600750	5.52545	3.96	17.75	22.3173	0.199224	5.67329	0.0769283	3.2581	22.5146	23.5946	0.677684	0.479187	43.0272	2.19722	0.103178
600771	4.78749	4.3	18.41	22.0577	0.00463471	5.54231	0.016284	3.2581	21.8555	30.9962	0.684953	0.275335	14.5344	2.19722	-0.153641
600789	3.85015	5.75	10.41	22.7074	0.0170386	5.56941	0.0190268	3.3673	22.7761	56.3621	0.346905	0.627849	21.1102	2.19722	0.016398
600812	3.46574	4.08	5.2	23.8985	0.000729785	5.6004	0.0241717	3.4012	23.9393	71.8522	0.509917	0.41655	24.0761	2.19722	-0.031986
600867	4.07754	8.41	14.25	22.4817	0.0457431	5.45969	0.0512017	3.4012	22.5982	4.59922	0.331661	0.501203	29.0906	2.19722	0.234334
600993	5.07517	2.11	7.5	22.0756	0.00939314	5.71701	0.124091	3.3322	22.1408	19.6932	0.814454	0.820239	29.2686	2.19722	0.094968
603087	3.29584	14.97	15.37	22.9753	0.0827825	5.74287	0.0749401	3.17805	23.1077	6.32093	0.633036	0.33281	31.5445	2.19722	-0.041437
603139	3.71357	2.5	19	20.9942	0.0784973	5.53642	0.0114276	2.56495	21.344	40.0597	0.358337	0.238012	39.6476	2.19722	-0.04215
603168	3.71357	7.76	5.8	21.2378	0.149441	5.70539	0.0567968	3.09104	21.1841	14.69	0.349416	0.397239	16.2969	2.07944	0.023466
603222	3.3322	2.56	6	21.5527	0.0561037	5.67059	0.0436987	3.2581	21.6091	43.3182	0.341867	0.452966	29.3965	1.94591	0.009629
603351	1.79176	4.97	18.25	21.2158	0.120208	5.74906	0.0615873	3.09104	21.3338	24.7641	0.252354	0.566032	13.6715	1.94591	0.044165
603367	4.44265	8.43	25.86	22.5423	0.305057	5.56941	0.0190268	3.17805	22.5739	20.5563	0.65128	0.5944	36.5456	2.19722	0.051707
603387	4.36945	12.03	18.68	21.7165	0.229995	5.74906	0.0615873	2.99573	21.8668	27.5309	0.753815	0.446696	39.5945	2.19722	0.137037
603392	3.80666	13.35	25.92	21.9771	0.0143737	5.74287	0.0749401	3.43399	22.6757	35.2466	0.659471	0.816119	56.9822	1.94591	0.299658
603456	3.73767	4.31	16.17	22.3331	0.00548883	5.67059	0.0436987	3.17805	22.6749	34.9879	0.535747	0.577122	34.0524	2.19722	0.11633
603520	4.35671	7.29	19.32	22.2063	0.0296754	5.67059	0.0436987	3.21888	22.3116	54.7627	0.421174	0.408532	20.5186	1.79176	-0.013565
603538	4.40672	6.75	17.27	21.8426	0.0434721	5.70755	0.0745241	2.89037	22.1099	50.5559	0.42544	0.314419	21.4225	1.94591	0.083181
603566	3.66356	12.37	16.15	21.4307	0.144685	5.60032	0.0707421	2.99573	21.4972	16.9641	0.338254	0.506654	33.4747	2.19722	0.051413
603567	5.43808	3.65	4.4	23.049	0.114379	5.56353	0.0373799	3.2581	23.1661	38.7177	0.580222	0.358664	60.6696	1.60944	0.016349
603590	3.55535	11.51	22.92	22.0545	0.204406	5.74287	0.0749401	2.94444	21.9386	7.1409	0.281145	0.240197	31.7417	2.19722	0.036176
603658	4.18965	11.63	31.76	22.8197	0.0212015	5.70534	0.0548529	3.13549	22.946	19.8153	0.601989	0.407889	55.2481	2.19722	0.113507
603669	4.12713	2.03	24.96	21.7225	0.0681245	5.45015	0.015621	2.94444	21.6453	41.9801	0.711228	0.294439	47.0937	1.79176	-0.105498
603676	3.4012	6.31	23.4	21.0308	0.304962	5.59378	0.0245463	2.77259	21.1258	28.6383	0.674765	0.691123	47.0723	1.94591	0.106299
603707	4.48864	7.6	32.11	22.7671	0.109554	5.74906	0.0615873	3.09104	22.8295	34.2481	0.843364	0.448673	27.1967	1.79176	0.108542
603718	3.2581	12.9	18.92	21.3037	0.281367	5.77078	0.057647	3.71357	21.3353	46.4673	0.528955	0.188325	37.1239	1.94591	0.073099
603811	3.2581	4.19	14.1	20.9113	0.00121896	5.77078	0.057647	3.04452	21.0028	24.4702	0.217617	0.52474	23.5842	2.19722	0.09376
603858	4.65396	4.51	6.67	23.8538	0.0257228	5.49136	0.0100518	3.04452	23.8954	39.9674	0.350076	0.660673	43.0068	2.70805	-0.072476
603896	5.16479	7.62	14.36	21.2536	0.190515	5.72793	0.0483041	3.21888	21.3975	17.448	0.532647	0.390906	28.6062	2.19722	0.097162
603976	4.38203	4.87	18.64	21.0044	0.00214563	5.5857	0.0395599	3.49651	21.3965	40.5269	0.587151	0.406355	39.0723	2.19722	0.032259
603998	4.27667	4.19	8.41	21.531	0.00188294	5.68906	0.0504051	3.09104	21.7182	51.7968	0.320444	0.5794	36.3318	1.79176	0.094691
605116	3.13549	6.56	13.53	21.1506	0.000195668	5.67059	0.0436987	3.17805	21.2664	12.3988	0.54594	0.466682	38.3	2.19722	0.102424
605177	4.63473	4.36	15.41	21.4563	1.43443e-06	5.67059	0.0436987	3.17805	21.5347	21.9002	0.520827	0.31639	41.476	1.94591	0.042254
688098	2.89037	10.01	22.48	21.1383	0.31196	5.77078	0.057647	3.04452	21.1923	7.84983	0.458854	0.224234	21.9322	2.19722	0.037986
688166	3.58352	17.93	36.24	21.3264	0.167796	5.73592	0.0939117	3.04452	21.8117	41.3515	0.334389	0.354392	27.6915	2.19722	0.045358
688177	3.3322	304.15	32.48	21.5959	0.399375	5.73766	0.130098	2.94444	21.6856	20.2565	0.676324	0.319575	38.6375	2.19722	-0.220393
688180	2.56495	112.72	27.19	22.8024	2.13845e-06	5.77078	0.057647	2.30259	23.1243	24.6358	0.529673	0.364737	24.0779	2.63906	-0.205763
688189	3.21888	9.93	13.22	21.4585	0.317618	5.73766	0.130098	2.77259	21.4798	34.5815	0.757053	0.348993	28.5714	2.19722	-0.04996
688221	2.19722	297.05	16.72	21.6461	0.373399	5.74906	0.0615873	2.19722	21.6525	27.7342	0.622874	0.015992	19.635	1.94591	-0.147982
688266	2.70805	1135.89	53.51	21.4014	0.233393	5.73592	0.0939117	2.56495	21.2806	28.2297	0.805262	0.109029	20.6819	2.19722	-0.291282
688278	3.2581	16.56	16.08	20.8995	0.224875	5.75026	0.0525861	3.2581	21.0769	18.4608	0.585898	0.795006	33.9423	2.19722	0.16229
688289	3.58352	1.74	34.36	22.4197	0.312361	5.68906	0.0504051	2.63906	22.682	9.99989	0.841454	0.636714	31.9722	2.3979	0.211114
688298	3.68888	2.87	12.28	21.9967	0.055692	5.68878	0.0579552	2.83321	22.9179	23.2615	0.905252	1.13281	19.5	1.94591	0.195953
688317	2.63906	2.55	37.72	21.3543	0.0819977	5.77078	0.057647	2.83321	22.1713	10.0424	0.835044	0.474496	33.3683	1.60944	0.160265
688321	3.61092	50.94	28.55	21.2692	0.151696	5.76595	0.0872699	3.04452	21.3622	25.1684	0.337214	0.227222	10.4498	2.19722	0.004426
688336	2.94444	57.31	22.8	22.3234	0.190281	5.77078	0.057647	2.99573	22.3102	7.15368	0.587371	0.189985	35.9485	1.94591	0.008912
688363	4.57471	5.36	18.1	22.4667	0.126414	5.67654	0.0437572	3.09104	22.7387	24.0051	0.530956	0.659374	59.0625	2.70805	0.110736
688366	3.46574	9.49	19.65	22.5636	0.0678939	5.77078	0.057647	2.70805	22.6621	12.8061	0.534158	0.254231	25.2807	2.3979	0.027615
688393	4.54329	7.39	21.44	20.9797	0.168669	5.73766	0.130098	2.83321	21.0349	11.4199	0.665728	0.321443	21.231	2.19722	0.021059
688399	4.75359	4.14	18.12	21.5464	0.130933	5.66067	0.030742	2.48491	21.9758	27.5164	0.725531	0.811305	26.6121	2.07944	0.373727
688505	3.17805	18.59	17.99	21.6398	0.00210066	5.77078	0.057647	3.2581	21.7461	21.271	0.693213	0.410012	22.8413	2.19722	0.046126
688513	3.29584	16.69	27.52	21.6518	0.22522	5.67744	0.072112	2.56495	21.744	17.4254	0.641045	0.36859	34.8905	2.19722	0.081696
688526	3.29584	7.01	27.98	21.8582	0.0868232	5.71701	0.124091	3.04452	22.0384	15.3386	0.472794	0.296087	16.7703	2.19722	0.093186
688606	2.07944	4.85	38.47	20.864	0.360522	5.81257	0.0689434	2.56495	22.1116	18.3294	0.915136	0.467382	23.18	1.60944	0.252146
688687	2.56495	7.9	14.92	20.8821	0.0141218	5.74287	0.0749401	2.63906	21.5016	22.5128	0.82237	0.525479	22.6111	2.19722	0.036469
830946	2.19722	4.63	13.1	20.8234	0.0732	5.68058	0.064192	2.94444	20.908	11.3257	0.578338	0.468501	72.3146	1.94591	0.129882
832566	2.07944	11.34	12.46	20.0097	0.0357369	5.46067	0.016832	2.83321	20.4704	16.701	0.65391	0.546133	22.4655	1.94591	0.120642
832735	2.77259	11.59	12	19.8915	0.00918965	5.63758	0.0339982	2.89037	20.5466	17.4897	0.73588	0.613139	10.3563	2.19722	0.120737
833266	3.66356	2.31	7.07	20.8994	0.0838489	5.64755	0.0259429	3.13549	20.9846	17.9415	0.620111	0.435952	23.4375	2.19722	-0.039557
836433	1.09861	2.4	16.4	20.293	0.512975	5.5974	0.0208501	3.4012	20.3486	21.8976	0.743112	0.343079	59.0219	1.94591	0.023018
837344	3.98898	14.75	17.67	20.1937	0.0339637	5.74287	0.0749401	3.4012	20.2929	16.4704	0.619784	0.310031	38.5091	1.94591	0.033275

## Sheet: Sheet2
Enterprise age (Age)	Enterprise size (Size)	Leverage Ratio (Lev )	Liquidity Ratio (Liq )	Asset Turnover (ATO )	Shareholding Concentration ( First)	Board Size (Board)	Return on Assets (ROA)
3.21888	22.0626	59.1833	0.444084	0.917549	11.4827	2.19722	0.033773
3.3673	23.1767	14.0407	0.741443	0.331009	23.1417	2.07944	0.061689
3.4012	23.8311	36.0313	0.655871	0.539241	33.3746	2.3979	0.078647
3.4012	20.4993	19.0834	0.776218	0.43908	14.0001	1.79176	-0.072189
3.3673	24.6801	26.5026	0.870177	0.695582	25.0375	2.19722	0.05327
3.4012	22.847	71.4827	0.420217	0.246219	22.8918	2.19722	0.000323
3.3673	20.6906	29.4996	0.572298	0.310774	29.4118	1.94591	0.015575
3.3673	24.0929	13.8597	0.217627	0.079256	28.1228	2.19722	0.05777
3.2581	22.6559	14.2011	0.587105	0.71451	23.2367	2.07944	0.093238
3.3673	23.8375	23.4456	0.623599	0.477297	18.7974	2.19722	0.161941
3.21888	22.9385	44.7798	0.630983	0.975914	28.081	1.94591	0.082317
3.3673	22.2582	49.5924	0.248165	0.326557	23.9075	2.19722	0.00623
3.52636	20.9912	25.063	0.701326	0.723117	17.807	2.19722	0.02019
3.29584	22.4773	5.33145	0.616602	0.127116	19.9985	2.19722	-0.027037
3.17805	21.3068	81.7145	0.378011	0.452594	14.787	1.94591	-0.068702
3.3673	22.0933	13.6206	0.612682	0.515101	21.9963	2.19722	0.212747
3.17805	22.2156	20.5298	0.514615	0.631512	45.227	2.07944	0.025062
3.13549	22.0308	50.9501	0.428151	0.529003	27.7793	2.19722	-0.008526
3.3673	21.4406	29.191	0.346018	0.383413	25.4628	2.19722	0.019326
3.13549	22.3844	24.5995	0.524622	0.718665	30.2993	2.19722	0.067942
3.13549	23.9141	35.3599	0.513346	0.630245	63.5989	2.30259	0.092063
3.13549	24.2698	36.978	0.429888	0.426551	48.5536	2.3979	0.095074
3.4012	23.1688	21.4366	0.593796	0.384511	17.8981	1.94591	0.084635
3.09104	23.2218	27.8712	0.294735	0.362432	40.2337	2.07944	0.010137
3.04452	22.582	24.5927	0.503404	0.519997	19.7496	2.19722	0.090705
3.17805	22.6628	26.2242	0.690954	0.697938	18.6401	1.94591	0.196453
3.04452	23.0589	25.8936	0.579017	0.74148	16.6299	2.19722	0.367794
3.09104	22.4743	7.53818	0.398879	0.210888	22.6268	1.79176	0.038861
2.89037	22.8052	23.7698	0.428547	0.309831	32.3703	2.07944	0.010256
3.09104	21.9047	41.6756	0.545073	0.323177	18.7397	1.94591	0.042264
3.52636	24.0278	4.89201	0.252317	0.157425	26.2012	2.19722	0.061495
3.13549	22.4632	13.9271	0.709681	0.690808	35.1459	2.07944	0.135826
3.04452	22.1332	30.6663	0.599173	0.425117	61.4282	2.07944	0.08311
2.70805	22.9472	12.9625	0.476405	0.330856	56.9851	2.19722	0.065014
3.04452	22.3129	27.8222	0.544993	0.495533	11.3745	2.19722	0.054603
3.09104	22.6288	26.4504	0.528558	0.645101	21.5549	2.19722	0.110918
2.70805	21.8858	19.6536	0.498755	0.424586	34.2927	1.94591	0.069796
3.29584	22.988	29.0814	0.579144	0.672147	17.7582	1.94591	0.027409
3.04452	22.3702	15.0344	0.453951	0.210355	51.3609	2.19722	0.017692
3.17805	23.6734	39.6943	0.563615	0.333113	32.3064	1.94591	0.034337
3.17805	21.4706	17.477	0.253595	0.422414	42.1316	1.94591	0.073164
2.99573	24.1745	55.2014	0.444162	0.547795	26.5976	2.19722	0.050045
3.13549	22.591	40.1104	0.541141	0.480651	27.4231	2.19722	0.019722
3.13549	22.6931	35.7472	0.557536	0.609489	38.0804	2.19722	0.005607
3.09104	22.2698	57.8519	0.46866	0.669907	32.1296	2.19722	-0.071061
2.94444	21.6429	15.5572	0.625874	0.747464	19.9564	2.19722	0.114012
3.04452	22.4463	46.526	0.371269	0.487906	24.2169	2.19722	0.053608
3.04452	23.2809	29.6995	0.434111	0.783953	31.5302	2.19722	0.144271
3.09104	21.5786	30.8063	0.439877	0.347623	61.6292	1.94591	0.040953
2.83321	22.3338	41.6576	0.309361	0.554077	37.1093	1.94591	0.064778
3.17805	22.7588	34.3837	0.378744	0.51096	15.5679	1.60944	0.043148
3.46574	22.1256	33.6578	0.40594	0.51125	30.9779	2.19722	0.026199
3.09104	20.5661	33.6789	0.193609	0.374807	33.8632	1.79176	-0.009326
2.99573	21.449	38.9366	0.34457	0.366935	28.0179	1.79176	0.070005
2.83321	22.4523	30.1689	0.602095	0.791613	45.411	2.19722	0.12937
3.2581	20.5337	18.0091	0.63191	0.849191	41.3043	2.19722	-0.098405
2.70805	22.0383	13.3497	0.66772	0.83406	34.2043	2.07944	-0.077966
3.17805	22.9742	50.1329	0.67058	0.682115	35.4476	2.19722	-0.155157
3.2581	20.7757	23.1391	0.606985	0.360489	38.0486	1.79176	0.058758
3.21888	21.0086	39.3157	0.719038	0.667194	42.888	2.19722	0.053422
2.94444	20.9531	42.6237	0.181162	0.288769	30.4289	2.19722	-0.09898
3.29584	21.1449	41.5883	0.384951	0.636203	36.9261	2.19722	0.062967
3.2581	21.2951	28.539	0.504717	0.477645	46.8271	2.19722	0.052715
3.13549	21.3701	41.7548	0.423233	0.623182	29.8428	1.94591	0.068002
2.63906	21.9521	16.5935	0.877963	0.82814	27.0224	1.94591	0.476607
3.04452	21.4574	29.2114	0.660381	0.662503	35.4363	1.94591	0.050841
3.13549	21.7972	24.4176	0.590068	0.418626	23.4325	2.07944	-0.024971
3.09104	22.0232	20.8641	0.523733	0.591091	26.5235	2.48491	0.173364
3.4012	21.789	28.1866	0.449925	0.290712	21.8254	2.19722	-0.001641
3.09104	23.1749	31.4881	0.586378	0.660836	22.2358	2.3979	0.049163
3.09104	21.934	9.26466	0.671794	0.327961	16.064	2.19722	0.044628
2.70805	21.6229	36.8125	0.292787	0.340236	29.488	1.94591	-0.0865
3.04452	22.4534	56.6886	0.550881	0.276672	20	2.19722	0.035126
2.83321	20.2638	35.0488	0.789346	0.470669	18.1478	1.94591	0.007392
3.04452	22.4621	24.0237	0.538008	0.3527	35.7589	2.19722	0.061211
3.29584	24.126	41.2353	0.823826	1.02014	50.1143	2.19722	0.198375
3.04452	23.3388	26.8779	0.561666	0.25324	4.7103	2.30259	0.06121
3.58352	23.1552	66.9808	0.271164	0.261021	25.2208	1.94591	-0.054306
3.29584	23.0352	20.2011	0.834558	0.504662	36.3592	1.94591	-0.008701
3.09104	21.7343	27.8445	0.342609	0.530245	21.3416	2.19722	0.078459
2.89037	22.4649	32.2547	0.365409	0.429889	23.9973	2.19722	0.034165
2.94444	22.0859	57.8134	0.295688	0.188402	16.7523	2.19722	-0.103164
2.99573	21.3259	15.1203	0.37682	0.319812	37.2142	1.94591	-0.118017
2.89037	22.3863	34.7996	0.405537	0.59495	20.2762	2.19722	0.049068
3.21888	21.471	24.0778	0.422581	0.289818	21.1776	1.94591	0.050013
2.83321	21.1464	51.233	0.246194	0.609359	6.9186	1.94591	-0.06185
3.09104	22.37	40.8052	0.65676	0.571895	35.6852	1.79176	0.001683
2.94444	22.4156	10.2776	0.358316	0.411508	41.3833	2.19722	0.0063
3.21888	21.577	15.7682	0.544672	0.240187	46.347	1.94591	-0.018043
3.3673	22.7543	9.20127	0.740761	0.347757	28.8567	2.19722	0.055456
2.99573	21.3818	7.00617	0.694378	0.418068	38.858	1.79176	0.15275
2.83321	22.6046	36.2075	0.489319	0.473199	14.5081	2.19722	0.190891
3.43399	22.2229	31.9631	0.435708	0.422363	30.9687	1.94591	0.011828
3.04452	22.1865	32.5565	0.403022	0.370253	14.8067	2.19722	0.085521
2.89037	21.7414	21.8963	0.342031	0.380584	25.1103	2.3979	0.069625
2.94444	22.0023	33.4647	0.559375	0.626611	33.4328	1.60944	0.057261
3.04452	20.6851	26.6643	0.574312	0.640679	26.8779	2.19722	0.11091
3.3322	22.6053	30.839	0.587042	0.606169	12.2311	2.19722	0.085936
3.4012	22.3034	27.8377	0.532456	0.692167	22.9845	1.94591	0.188859
3.13549	21.9475	3.48489	0.449839	0.30891	49.5081	2.07944	0.056779
2.99573	22.2662	37.7725	0.494081	0.305556	20.8754	2.19722	-0.032447
2.83321	21.5404	29.9706	0.495594	0.378462	29.9515	1.94591	0.047651
3.17805	20.6533	9.2435	0.842892	0.344139	38.25	2.19722	0.11362
2.99573	20.5298	11.0715	0.374603	0.349257	29.9281	2.19722	0.033191
2.94444	22.5593	25.2836	0.263725	0.358109	19.2745	2.3979	0.015773
3.09104	21.2461	20.2954	0.583588	0.609372	30.5778	2.19722	0.118727
2.48491	21.8117	41.6773	0.363773	0.404964	37.1112	1.94591	0.014182
2.94444	20.9872	27.1527	0.231915	0.444172	42.0761	2.07944	0.024827
3.4012	23.3729	35.2128	0.518814	0.258117	26.6162	2.07944	-0.009626
3.4012	22.2628	45.4821	0.434347	0.323628	33.8878	1.94591	0.070585
2.94444	22.1658	17.8753	0.603223	0.631713	29.2167	2.19722	0.267623
2.94444	21.128	6.84438	0.598501	0.436729	19.9834	1.94591	0.074336
3.4012	21.7156	13.1401	0.586659	0.227871	32.7589	2.19722	-0.002918
2.63906	21.1419	9.88565	0.786917	0.603359	21.9748	2.19722	0.160087
2.94444	22.4812	36.0547	0.488261	0.438749	35.068	1.94591	-0.018541
3.04452	21.2802	37.0093	0.584604	0.932633	35.754	1.94591	0.117278
2.99573	22.0328	45.5141	0.422091	0.593674	42.4949	1.60944	0.06395
3.29584	22.5374	8.53245	0.732971	0.414866	26.8448	1.94591	0.189309
2.89037	21.8279	11.5221	0.643658	0.428241	16.406	1.94591	0.161158
2.99573	21.7318	40.9536	0.58318	0.363362	49.805	1.60944	0.013475
3.09104	21.2499	16.7886	0.513838	0.373797	60.8179	1.94591	0.023577
2.70805	20.8652	17.8687	0.778853	0.518463	37.6693	2.19722	0.064457
2.89037	19.6752	20.1861	0.6429	0.162168	14.2145	2.19722	-0.186879
3.21888	23.3389	23.3949	0.550055	0.666239	59.9859	2.3979	0.083918
3.3673	24.2901	55.7931	0.512608	0.580384	29.7064	2.19722	0.085259
3.21888	23.9451	33.5037	0.724833	0.582427	52.448	2.30259	0.081325
3.17805	23.1723	11.3216	0.65175	0.355181	45.6414	2.07944	0.093104
3.17805	22.7297	21.0143	0.381886	0.712902	49.6346	1.94591	0.069357
3.3322	25.259	48.1471	0.326116	0.418089	36.6029	2.3979	0.036836
3.3322	22.0472	50.0596	0.714231	0.472403	17.2372	2.07944	-0.020009
3.3673	22.6109	15.8041	0.41803	0.268979	10.8599	1.79176	0.031324
3.13549	22.059	30.4428	0.573785	0.562393	32.2796	2.19722	0.091544
3.21888	23.2515	26.7312	0.481554	0.728464	21.5715	2.3979	0.029166
3.17805	22.054	53.0195	0.513696	0.424052	23.0779	2.07944	-0.021031
3.17805	22.2498	31.1183	0.332406	0.473987	26.4441	2.19722	-0.080466
3.3673	23.1989	26.9133	0.585315	0.265931	27.7285	1.94591	0.001054
3.17805	23.6872	62.0862	0.328476	0.626422	26.8207	2.19722	0.02617
3.21888	24.3936	9.40863	0.768797	0.659741	24.0491	2.19722	0.090074
3.13549	22.0564	39.7173	0.561874	0.71011	21.4559	2.19722	0.107111
3.4012	22.9279	28.1596	0.708606	0.761826	42.8112	2.30259	0.085976
3.21888	24.9147	52.6199	0.798735	1.04381	45.043	2.3979	0.056966
3.13549	22.1285	27.304	0.440821	0.677994	12.2468	2.19722	0.025321
3.4012	24.1606	35.1219	0.622602	0.511308	46.9487	2.19722	0.081001
3.09104	23.6714	45.622	0.570869	0.731252	23.3224	2.07944	0.044191
3.29584	22.9085	44.4466	0.694963	0.928102	30.9828	2.19722	0.040867
3.13549	23.2486	18.8757	0.850991	0.641964	56.9224	2.19722	0.172761
3.3673	22.1245	33.5032	0.718494	0.902371	28.5255	2.19722	0.084004
3.13549	22.5709	39.8447	0.2967	0.590805	50.3959	2.19722	0.002772
3.09104	21.5797	45.6035	0.510596	0.698921	37.7507	2.19722	0.061306
3.04452	23.462	56.1917	0.440429	0.429501	24.5146	2.19722	0.064788
3.17805	23.5291	19.5135	0.559156	0.480726	45.1839	2.19722	-0.02074
3.2581	22.518	25.6779	0.477602	0.606274	29.7148	1.94591	0.065028
3.3673	23.1021	31.5081	0.473574	0.569907	20.8471	2.30259	0.042094
3.09104	22.3462	29.7075	0.339378	0.660355	23.4185	2.07944	-0.090083
3.4012	21.8703	24.0223	0.459152	0.731361	24.585	2.19722	0.014199
3.46574	21.3736	47.8468	0.584666	0.54343	18.7434	2.19722	0.000354
3.43399	23.276	65.5791	0.680011	0.996852	46.587	2.19722	0.038039
3.2581	22.5146	23.5946	0.677684	0.479187	43.0272	2.19722	0.103178
3.2581	21.8555	30.9962	0.684953	0.275335	14.5344	2.19722	-0.153641
3.3673	22.7761	56.3621	0.346905	0.627849	21.1102	2.19722	0.016398
3.4012	23.9393	71.8522	0.509917	0.41655	24.0761	2.19722	-0.031986
3.4012	22.5982	4.59922	0.331661	0.501203	29.0906	2.19722	0.234334
3.3322	22.1408	19.6932	0.814454	0.820239	29.2686	2.19722	0.094968
3.17805	23.1077	6.32093	0.633036	0.33281	31.5445	2.19722	-0.041437
2.56495	21.344	40.0597	0.358337	0.238012	39.6476	2.19722	-0.04215
3.09104	21.1841	14.69	0.349416	0.397239	16.2969	2.07944	0.023466
3.2581	21.6091	43.3182	0.341867	0.452966	29.3965	1.94591	0.009629
3.09104	21.3338	24.7641	0.252354	0.566032	13.6715	1.94591	0.044165
3.17805	22.5739	20.5563	0.65128	0.5944	36.5456	2.19722	0.051707
2.99573	21.8668	27.5309	0.753815	0.446696	39.5945	2.19722	0.137037
3.43399	22.6757	35.2466	0.659471	0.816119	56.9822	1.94591	0.299658
3.17805	22.6749	34.9879	0.535747	0.577122	34.0524	2.19722	0.11633
3.21888	22.3116	54.7627	0.421174	0.408532	20.5186	1.79176	-0.013565
2.89037	22.1099	50.5559	0.42544	0.314419	21.4225	1.94591	0.083181
2.99573	21.4972	16.9641	0.338254	0.506654	33.4747	2.19722	0.051413
3.2581	23.1661	38.7177	0.580222	0.358664	60.6696	1.60944	0.016349
2.94444	21.9386	7.1409	0.281145	0.240197	31.7417	2.19722	0.036176
3.13549	22.946	19.8153	0.601989	0.407889	55.2481	2.19722	0.113507
2.94444	21.6453	41.9801	0.711228	0.294439	47.0937	1.79176	-0.105498
2.77259	21.1258	28.6383	0.674765	0.691123	47.0723	1.94591	0.106299
3.09104	22.8295	34.2481	0.843364	0.448673	27.1967	1.79176	0.108542
3.71357	21.3353	46.4673	0.528955	0.188325	37.1239	1.94591	0.073099
3.04452	21.0028	24.4702	0.217617	0.52474	23.5842	2.19722	0.09376
3.04452	23.8954	39.9674	0.350076	0.660673	43.0068	2.70805	-0.072476
3.21888	21.3975	17.448	0.532647	0.390906	28.6062	2.19722	0.097162
3.49651	21.3965	40.5269	0.587151	0.406355	39.0723	2.19722	0.032259
3.09104	21.7182	51.7968	0.320444	0.5794	36.3318	1.79176	0.094691
3.17805	21.2664	12.3988	0.54594	0.466682	38.3	2.19722	0.102424
3.17805	21.5347	21.9002	0.520827	0.31639	41.476	1.94591	0.042254
3.04452	21.1923	7.84983	0.458854	0.224234	21.9322	2.19722	0.037986
3.04452	21.8117	41.3515	0.334389	0.354392	27.6915	2.19722	0.045358
2.94444	21.6856	20.2565	0.676324	0.319575	38.6375	2.19722	-0.220393
2.30259	23.1243	24.6358	0.529673	0.364737	24.0779	2.63906	-0.205763
2.77259	21.4798	34.5815	0.757053	0.348993	28.5714	2.19722	-0.04996
2.19722	21.6525	27.7342	0.622874	0.015992	19.635	1.94591	-0.147982
2.56495	21.2806	28.2297	0.805262	0.109029	20.6819	2.19722	-0.291282
3.2581	21.0769	18.4608	0.585898	0.795006	33.9423	2.19722	0.16229
2.63906	22.682	9.99989	0.841454	0.636714	31.9722	2.3979	0.211114
2.83321	22.9179	23.2615	0.905252	1.13281	19.5	1.94591	0.195953
2.83321	22.1713	10.0424	0.835044	0.474496	33.3683	1.60944	0.160265
3.04452	21.3622	25.1684	0.337214	0.227222	10.4498	2.19722	0.004426
2.99573	22.3102	7.15368	0.587371	0.189985	35.9485	1.94591	0.008912
3.09104	22.7387	24.0051	0.530956	0.659374	59.0625	2.70805	0.110736
2.70805	22.6621	12.8061	0.534158	0.254231	25.2807	2.3979	0.027615
2.83321	21.0349	11.4199	0.665728	0.321443	21.231	2.19722	0.021059
2.48491	21.9758	27.5164	0.725531	0.811305	26.6121	2.07944	0.373727
3.2581	21.7461	21.271	0.693213	0.410012	22.8413	2.19722	0.046126
2.56495	21.744	17.4254	0.641045	0.36859	34.8905	2.19722	0.081696
3.04452	22.0384	15.3386	0.472794	0.296087	16.7703	2.19722	0.093186
2.56495	22.1116	18.3294	0.915136	0.467382	23.18	1.60944	0.252146
2.63906	21.5016	22.5128	0.82237	0.525479	22.6111	2.19722	0.036469
2.94444	20.908	11.3257	0.578338	0.468501	72.3146	1.94591	0.129882
2.83321	20.4704	16.701	0.65391	0.546133	22.4655	1.94591	0.120642
2.89037	20.5466	17.4897	0.73588	0.613139	10.3563	2.19722	0.120737
3.13549	20.9846	17.9415	0.620111	0.435952	23.4375	2.19722	-0.039557
3.4012	20.3486	21.8976	0.743112	0.343079	59.0219	1.94591	0.023018
3.4012	20.2929	16.4704	0.619784	0.310031	38.5091	1.94591	0.033275
